# Supplementary material for: Original SARS-CoV-2 monovalent and Omicron BA.4/BA.5 bivalent COVID-19 mRNA vaccines: phase 2/3 trial interim results
Source: Nat Med. 2023 Aug 31;29(9):2325–33. doi: 10.1038/s41591-023-02517-y (PMC10504066; doi:10.1038/s41591-023-02517-y)
Supplement: Supplementary file 3 — Source data for Figs. 1 and 2 and Extended Data Figs. 2 and 3. [file 41591_2023_2517_MOESM3_ESM.xlsx]

## Sheet: Fig. 2
mRNA-1273
Solicited adverse reaction n (%)	Grade 1	Grade 2	Grade 3
Chills	13.2	7.7	0.3
Nausea/vomiting	7.7	2.3	0
Arthralgia	19.8	10.9	0.9
Myalgia	19.5	15.2	3.7
Fatigue	26.9	21.2	3.2
Headache	31.8	8.6	0.6
Fever	2.3	0.9	0
Any	35.4	26	4.6
Axillary swelling or tenderness	12.9	1.1	1.1
Swelling	3.7	1.1	1.4
Erythema	1.4	1.7	0.6
Pain	68.6	6.9	1.1
Any	68.3	7.7	3.4
mRNA-1273.222
Solicited adverse reaction n (%)	Grade 1	Grade 2	Grade 3
Chills	11.8	9.5	0.8
Nausea/vomiting	11	2.8	0.2
Arthralgia	21.3	11.8	1.8
Myalgia	25	17.4	3.9
Fatigue	31.7	24.8	3.3
Headache	32.3	14.4	2.4
Fever	2.4	1.4	0.2
Any	33.9	32.5	6.9
Axillary swelling or tenderness	17	3.7	0.2
Swelling	4.3	2.6	1
Erythema	2	1.6	1
Pain	67.9	10.7	3.9
Any	64.9	12.4	5.5

## Sheet: Fig. 3
a. Omicron BA.4/BA.5	Overall mRNA-1273			Overall mRNA-1273.222			SARS-CoV-2 negative mRNA-1273			SARS-CoV-2 negative mRNA-1273.222			SARS-CoV-2 positive mRNA-1273			SARS-CoV-2 positive mRNA-1273.222
	Mean GMT	Upper limit	Lower limit	Mean GMT	Upper limit	Lower limit	Mean GMT	Upper limit	Lower limit	Mean GMT	Upper limit	Lower limit	Mean GMT	Upper limit	Lower limit	Mean GMT	Upper limit	Lower limit
Pre-booster	205.3	239.8	175.8	284.2	331.3	243.9	136.1	159.3	116.3	87.9	107.1	72.2	616.8	839.8	453.1	710.2	831.1	606.9
Day 29	642.5	727.9	567.1	4289.4	4855.9	3789	488.5	558.4	427.4	2324.6	2812.7	1921.2	1280.2	1644.3	996.7	6964.5	8025.4	6043.7
b. Ancestral SARS-CoV-2 (D614G)	Overall mRNA-1273			Overall mRNA-1273.222			SARS-CoV-2 negative mRNA-1273			SARS-CoV-2 negative mRNA-1273.222			SARS-CoV-2 positive mRNA-1273			SARS-CoV-2 positive mRNA-1273.222
	Mean GMT	Upper limit	Lower limit	Mean GMT	Upper limit	Lower limit	Mean GMT	Upper limit	Lower limit	Mean GMT	Upper limit	Lower limit	Mean GMT	Upper limit	Lower limit	Mean GMT	Upper limit	Lower limit
Pre-booster	1941	2188.4	1721.5	1619.7	1822.8	1439.3	1515.4	1704.2	1347.5	796.9	935.8	678.7	3649.5	4828.2	2758.5	2841.1	3261.4	2475
Day 29	6050.2	6696.4	5466.3	9318.9	10167.7	8541	5651.4	6317.3	5055.7	7322.4	8395.7	6386.2	6979.3	8720.9	5585.6	11197.9	12495.5	10035.1

## Sheet: Ext. Fig. 2
a. Neutralizing antibody titers
Omicron BA.4/BA.5	Overall PPIS-SARS-CoV-2 negative mRNA-1273			Overall PPIS-SARS-CoV-2 negative mRNA-1273.222			PPIS-SARS-CoV-2 negative age 18-65 yrs mRNA-1273			PPIS-SARS-CoV-2 negative age 18-65 yrs mRNA-1273.222			PPIS-SARS-CoV-2 negative age ≥65 yrs mRNA-1273			PPIS-SARS-CoV-2 negative age ≥65 yrs mRNA-1273.222
	Mean GMT	Upper limit	Lower limit	Mean GMT	Upper limit	Lower limit	Mean GMT	Upper limit	Lower limit	Mean GMT	Upper limit	Lower limit	Mean GMT	Upper limit	Lower limit	Mean GMT	Upper limit	Lower limit
Pre-booster	136.1	159.3	116.3	87.9	107.1	72.2	120.7	149.8	97.2	84.2	104.9	67.5	156.5	196.9	124.4	99.9	155.6	64.1
Day 29	488.5	558.4	427.4	2324.6	2812.7	1921.2	417.8	499.3	349.7	2292.7	2824.4	1861.2	585.5	714.9	479.5	2421	3785.2	1548.4
Ancestral SARS-CoV-2 (D614G)	Overall PPIS-SARS-CoV-2 negative mRNA-1273			Overall PPIS-SARS-CoV-2 negative mRNA-1273.222			PPIS-SARS-CoV-2 negative age 18-65 yrs mRNA-1273			PPIS-SARS-CoV-2 negative age 18-65 yrs mRNA-1273.222			PPIS-SARS-CoV-2 negative age ≥65 yrs mRNA-1273			PPIS-SARS-CoV-2 negative age ≥65 yrs mRNA-1273.222
	Mean GMT	Upper limit	Lower limit	Mean GMT	Upper limit	Lower limit	Mean GMT	Upper limit	Lower limit	Mean GMT	Upper limit	Lower limit	Mean GMT	Upper limit	Lower limit	Mean GMT	Upper limit	Lower limit
Pre-booster	1515.4	1704.2	1347.5	796.9	935.8	678.7	1293.9	1500	1116.2	731	869.1	614.8	1819.7	2186.9	1514.1	1027.7	1502	703.1
Day 29	5651.4	6317.3	5055.7	7322.4	8395.7	6386.2	4489.5	5134.4	3925.7	6539.7	7591.9	5633.4	7377.9	8775	6203.2	10212.9	13849.6	7531.1

## Sheet: Ext. Fig. 3
a. Neutralizing antibody titers
Omicron BA.4/BA.5	Quartile <258 days mRNA-1273.222			Quartile 258-<289 mRNA-1273.222			Quartile 289-<312 mRNA-1273.222			Quartile ≥312 mRNA-1273.222			Quartile <118 days mRNA-1273			Quartile 118-<134 mRNA-1273			Quartile 134-<150 mRNA-1273			Quartile ≥150 mRNA-1273
	Mean GMT	Upper limit	Lower limit	Mean GMT	Upper limit	Lower limit	Mean GMT	Upper limit	Lower limit	Mean GMT	Upper limit	Lower limit	Mean GMT	Upper limit	Lower limit	Mean GMT	Upper limit	Lower limit	Mean GMT	Upper limit	Lower limit	Mean GMT	Upper limit	Lower limit
Pre-booster	113.7	168.2	76.9	87.9	122.8	63	73.3	112.6	47.8	82.9	130.3	52.8	137.7	187.8	101	177.2	239.9	130.8	139.7	193.9	100.7	98	136.3	70.4
Day 29	2726.5	4187.7	1775.2	3517.9	5000.1	2475.1	1697.2	2570.8	1120.5	1734.3	2435.1	1235.2	423.1	560.6	319.3	561.8	719.3	438.7	514.8	655.4	404.3	464	635	339.1
Ancestral SARS-CoV-2 (D614G)	Quartile <258 days mRNA-1273.222			Quartile 258-<289 mRNA-1273.222			Quartile 289-<312 mRNA-1273.222			Quartile ≥312 mRNA-1273.222			Quartile <118 days mRNA-1273			Quartile 118-<134 mRNA-1273			Quartile 134-<150 mRNA-1273			Quartile ≥150 mRNA-1273
	Mean GMT	Upper limit	Lower limit	Mean GMT	Upper limit	Lower limit	Mean GMT	Upper limit	Lower limit	Mean GMT	Upper limit	Lower limit	Mean GMT	Upper limit	Lower limit	Mean GMT	Upper limit	Lower limit	Mean GMT	Upper limit	Lower limit	Mean GMT	Upper limit	Lower limit
Pre-booster	984.5	1390	697.3	836.4	1092.1	640.5	758.1	1076.7	533.7	661	938.2	465.7	1851.8	2327.5	1473.4	1825.3	2296.8	1450.6	1366.3	1701.8	1096.9	1097.6	1416.9	850.2
Day 29	8096	11161.5	5872.4	9576.1	12396	7397.7	7582	10134.2	5672.5	4909.1	6137.6	3926.5	5911.9	7514.6	4651.1	6404.6	7935.8	5168.9	4989.6	6115.9	4070.7	5200.8	6633.1	4077.7
c. Geometric mean fold rises from baseline
Omicron BA.4/BA.5	mRNA-1273.222			mRNA-1273
Quartile days	Mean GMT	Upper limit	Lower limit	Mean GMT	Upper limit	Lower limit
Quartile 1	24	34.5	16.6	3.1	3.7	2.5
Quartile 2	40	57.6	27.8	3.2	3.8	2.6
Quartile 3	23.1	34.6	15.5	3.7	4.5	3
Quartile 4	20.9	30.1	14.5	4.7	5.7	3.9
Ancestral SARS-CoV-2 (D614G)	mRNA-1273.222			mRNA-1273
Quartile days	Mean GMT	Upper limit	Lower limit	Mean GMT	Upper limit	Lower limit
Quartile 1	8.2	10.9	6.2	3.2	3.7	2.7
Quartile 2	11.4	15.4	8.5	3.5	4.1	3
Quartile 3	10	13.5	7.4	3.7	4.4	3.1
Quartile 4	7.4	9.9	5.6	4.7	5.6	4
Quartile 1= mRNA-1273.222 <258 days and mRNA-1273 <118 days
Quartile 2= mRNA-1273.222 258-<289 and mRNA-1273 118-<134
Quartile 3= mRNA-1273.222 289-<312 and mRNA-1273 134-<150
Quartile 4= mRNA-1273.222 ≥312 and mRNA-1273 ≥150
